# Supplementary material for: Conservation of Distinct Genetically-Mediated Human Cortical Pattern
Source: PLoS Genet. 2016 Jul 26;12(7):e1006143. doi: 10.1371/journal.pgen.1006143 (PMC4961377; doi:10.1371/journal.pgen.1006143)
Supplement: S6 Table — See also Fig 5C. (XLSX) [file pgen.1006143.s007.xlsx]

## Sheet: S6 Table
S6 Table. Genes used in the network analysis for the frontal lobe, including exonic, intronic, and intronic_ncRNA transcripts, but excluding intergenic transcripts. See also Fig 5C.
CD1B
COL8A2
CYP1A1
EGF
F11
FBP1
GBP1
FMO4
HOXA5
HLA-DQA2
KRT5
LAIR2
IL18
MN1
STAT5A
SLC34A1
TSPY1
TDO2
F2RL3
MTL5
TSPAN2
ABCC4
FBXW10
HSF2BP
CLCF1
MXRA5
FBXW8
ROPN1
SOHLH2
SLC4A5
RSG1
BORA
TMEM27
CYP4F12
APOBEC3G
GSDMD
RBP5
PLA2G12B
DPP9
CLRN3
DEPDC4
AK7
LSMEM2
C1orf65
SLC9B1
TMEM31
GAS2L3
OR13J1
KIF7
UVSSA
MCCD1
TNN
TRIM6
LRIT2
FAM3B
PTPN6
BIRC5
DLX5
GRM6
TGFB1I1
ANKRD31
SLC13A2
ZC3H12D
CPS1
LINC00638
LOC728819
PTGES2-AS1
BTBD19
DHRS7C
NUTM2B
SMAD5-AS1
CALHM3
PGPEP1L
SLC26A9
CNGA3
A_24_P924114
LUC7L2
BMP3
PQLC2
ATP6V1C2
RAB27A
ICAM1
HBE1
CHRNE
UCA1
CCDC97
A_23_P112957
A_24_P450398
PLCB2
FOXO1
FOXN3
LOC100287944
LOC100505978
SLC39A9
TLX1NB
LOC100507377
CNIH4
SRGN
RAB8B
DESI2
FAM107B
DMXL1
PPFIA2
PLEKHA7
PRR26
SMURF2
B4GALNT3
TRPC2
MAP3K8
DPY19L2P2
LDLR
ACAT1
GLUD1P7
A_24_P458168
A_24_P910381
A_32_P211765
HIST2H2BF
LOC100287534
HCG22
SAP30
CDCP2
