# Supplementary material for: Conservation of Distinct Genetically-Mediated Human Cortical Pattern
Source: PLoS Genet. 2016 Jul 26;12(7):e1006143. doi: 10.1371/journal.pgen.1006143 (PMC4961377; doi:10.1371/journal.pgen.1006143)
Supplement: S8 Table — (XLSX) [file pgen.1006143.s009.xlsx]

## Sheet: S8 Table
S8 Table. Genes in the network in Fig 5C associated with functional pathways.
Symbol	Score	Functions
HLA-DQA2	0.858271	cellular response to interferon-gamma, clathrin-coated endocytic vesicle, clathrin-coated endocytic vesicle membrane, clathrin-coated vesicle membrane, coated vesicle membrane, endocytic vesicle, endocytic vesicle membrane, ER to Golgi transport vesicle, ER to Golgi transport vesicle membrane, interferon-gamma-mediated signaling pathway, lymphocyte costimulation, MHC class II receptor activity, p…
RAB8B	0.766822	endocytic vesicle
CLCF1	0.744212	positive regulation of cell activation, positive regulation of leukocyte activation, positive regulation of lymphocyte activation, regulation of cell activation, regulation of leukocyte activation, regulation of lymphocyte activation
LDLR	0.682901	clathrin-coated endocytic vesicle, clathrin-coated endocytic vesicle membrane, clathrin-coated vesicle membrane, coated vesicle membrane, endocytic vesicle, endocytic vesicle membrane
RAB27A	0.681275	transport vesicle
MAP3K8	0.587038	lymphocyte costimulation, positive regulation of cell activation, positive regulation of leukocyte activation, positive regulation of lymphocyte activation, regulation of cell activation, regulation of leukocyte activation, regulation of lymphocyte activation, regulation of T cell activation, T cell costimulation
GBP1	0.57684	cellular response to interferon-gamma, interferon-gamma-mediated signaling pathway, response to interferon-gamma
IL18	0.556874	positive regulation of cell activation, positive regulation of leukocyte activation, positive regulation of lymphocyte activation, regulation of cell activation, regulation of leukocyte activation, regulation of lymphocyte activation, regulation of T cell activation
PTPN6	0.510364	cellular response to interferon-gamma, interferon-gamma-mediated signaling pathway, lymphocyte costimulation, positive regulation of cell activation, positive regulation of leukocyte activation, positive regulation of lymphocyte activation, regulation of cell activation, regulation of leukocyte activation, regulation of lymphocyte activation, regulation of T cell activation, response to interfero…
ICAM1	0.455362	cellular response to interferon-gamma, interferon-gamma-mediated signaling pathway, response to interferon-gamma
HLA-DQB1	0.0124877	cellular response to interferon-gamma, clathrin-coated endocytic vesicle, clathrin-coated endocytic vesicle membrane, clathrin-coated vesicle membrane, coated vesicle membrane, endocytic vesicle, endocytic vesicle membrane, ER to Golgi transport vesicle, ER to Golgi transport vesicle membrane, interferon-gamma-mediated signaling pathway, lymphocyte costimulation, MHC class II receptor activity, p…
HLA-DQA1	0.0109274	cellular response to interferon-gamma, clathrin-coated endocytic vesicle, clathrin-coated endocytic vesicle membrane, clathrin-coated vesicle membrane, coated vesicle membrane, endocytic vesicle, endocytic vesicle membrane, ER to Golgi transport vesicle, ER to Golgi transport vesicle membrane, interferon-gamma-mediated signaling pathway, lymphocyte costimulation, MHC class II receptor activity, p…
LDLRAP1	0.0105534	clathrin-coated endocytic vesicle, clathrin-coated endocytic vesicle membrane, clathrin-coated vesicle membrane, coated vesicle membrane, endocytic vesicle, endocytic vesicle membrane, transport vesicle, transport vesicle membrane
IRF1	0.00908744	cellular response to interferon-gamma, interferon-gamma-mediated signaling pathway, regulation of cell activation, regulation of leukocyte activation, regulation of lymphocyte activation, regulation of T cell activation, response to interferon-gamma
F2	0.00821054	regulation of cell activation
B2M	0.00820657	cellular response to interferon-gamma, coated vesicle membrane, endocytic vesicle, endocytic vesicle membrane, ER to Golgi transport vesicle, ER to Golgi transport vesicle membrane, interferon-gamma-mediated signaling pathway, response to interferon-gamma, transport vesicle, transport vesicle membrane
